# Supplementary material for: Exploration of the Delivery of Oncolytic Newcastle Disease Virus by Gelatin Methacryloyl Microneedles
Source: Int J Mol Sci. 2024 Feb 16;25(4):2353. doi: 10.3390/ijms25042353 (PMC10888545; doi:10.3390/ijms25042353)
Supplement: Supplementary file 1 [file ijms-25-02353-s001.zip]

Archive with 1 entries (1 files):
- ijms-2801883-supplementary.pdf
